# Supplementary material for: Genomic identification of Oryctes rhinoceros nudivirus isolates, a biocontrol agent for coconut rhinoceros beetle
Source: Arch Microbiol. 2024 Sep 26;206(10):417. doi: 10.1007/s00203-024-04116-y (PMC11427517; doi:10.1007/s00203-024-04116-y)
Supplement: Supplementary file 1 — Supplementary file1 (XLSX 29 KB) [file 203_2024_4116_MOESM1_ESM.xlsx]

## Sheet: Sheet1
	Supplementary Table 1 Position of SNPs over 13 amplicons for identification of OrNV isolates.
	Gene region						DNA polymerase B										rr2-rr1 genes region					gp39				iap3
	SNP position	201	264	357	450	1822	2124	2263	2275	2322	2365	2665	5955	5985	6091	6291	6435	6543	6680	7089	14146	14155	14254	17176	17369	17499	17633	17711
	Isolate
1	X2B	C	G	C	C	C	A	G	G	G	A	G	T	G	A	C	G	C	G	T	C	T	G	C	G	C	G	C
2	22A	C	G	C	C	C	A	G	G	G	A	G	T	G	G	C	G	C	G	T	C	T	G	C	A	C	G	A
3	46P	C	G	C	C	C	A	G	G	G	A	G	T	G	G	C	G	C	G	T	C	T	G	C	A	C	G	A
4	AP371	C	G	C	C	C	A	G	G	G	A	G	T	G	G	C	G	C	G	T	C	T	G	C	A	C	G	A
5	B36	C	G	T	C	C	A	G	G	G	A	G	T	G	G	C	G	C	G	T	C	T	A	C	A	C	G	C
6	Dug42	C	A	C	C	C	A	G	G	G	A	G	T	G	G	C	G	C	G	T	C	T	G	C	A	C	G	C
7	FJ01	C	A	C	C	C	A	G	G	G	A	G	T	G	G	C	G	T	G	C	C	C	G	C	A	C	G	C
8	I	C	A	C	C	C	G	A	G	T	A	G	C	G	G	C	A	C	G	C	C	C	G	C	A	C	G	C
9	MSA	C	A	C	C	T	A	G	G	G	A	G	T	G	G	T	G	C	G	C	C	C	G	T	A	C	A	C
10	PNG	C	A	C	C	C	A	G	G	G	A	G	T	G	G	C	G	T	G	C	C	C	G	C	A	C	G	C
11	S2A	C	G	C	C	C	A	G	G	G	A	G	T	A	G	C	G	C	G	T	T	T	G	C	A	T	G	C
12	SEY	C	A	C	C	C	A	G	G	G	A	G	T	G	G	C	G	T	G	C	C	C	G	C	A	C	G	C
13	TAP/TAS	C	A	C	C	C	A	G	G	G	A	G	T	G	G	C	G	T	G	C	C	C	G	C	A	C	G	C
14	V23B	C	G	C	T	C	A	G	A	G	A	G	T	G	G	C	G	C	T	T	C	T	G	C	A	C	G	C
15	XMS	C	G	C	T	C	A	C	G	G	T	G	T	G	G	C	G	C	G	T	C	T	G	C	A	C	G	C
16	YFC3	C	G	C	C	C	A	G	G	G	A	G	T	G	A	C	G	C	G	T	C	T	G	C	G	C	G	C
	Gene region					hypothetical protein (22340_location)									19kDa - helicase						helicase							hypothetical protein - 61kAc
	SNP position	19783	19813	19843	19872	19906	19920	19987	20050	20105	20255	20449	31998	32007	32588	32592	32612	32654	34359	34489	34584	35036	35040	35316	35673	35956	37168	37346	37766	37832	38038
	Isolate
1	X2B	G	T	A	G	C	T	C	G	G	G	G	T	G	G	G	C	C	G	G	G	G	C	G	C	T	G	A	A	G	G
2	22A	G	T	A	G	C	T	C	G	G	G	G	C	G	G	G	C	C	G	G	G	G	C	G	C	T	G	G	A	G	G
3	46P	G	T	A	G	C	T	C	G	G	G	G	C	G	G	G	C	C	G	G	G	G	C	G	C	T	G	G	A	G	G
4	AP371	G	T	A	G	C	T	C	G	G	G	G	C	G	G	G	C	C	G	G	G	G	C	G	C	T	G	G	A	G	G
5	B36	G	C	A	G	C	T	A	G	G	G	G	C	G	G	G	C	C	G	G	G	G	C	G	C	T	G	G	A	G	G
6	Dug42	G	T	A	G	C	T	C	G	G	G	G	C	G	G	G	C	C	G	A	G	G	C	G	C	C	G	G	A	G	G
7	FJ01	G	T	A	G	T	C	C	A	G	G	G	C	G	G	A	C	T	G	G	G	G	C	G	C	T	G	G	C	G	A
8	I	G	T	A	G	C	T	C	G	G	G	G	C	A	G	G	C	C	G	G	G	G	T	A	T	T	A	G	C	G	A
9	MSA	G	T	A	G	C	T	C	G	G	G	A	C	G	G	A	C	C	G	G	G	G	C	G	C	T	G	G	C	G	A
10	PNG	G	T	A	A	C	T	C	A	G	G	G	C	G	G	G	C	T	A	G	G	G	C	G	C	T	G	G	C	G	A
11	S2A	G	T	C	G	C	T	C	G	G	G	G	C	G	G	G	T	C	G	G	A	G	C	G	C	C	G	G	A	G	G
12	SEY	G	T	A	A	C	T	C	G	G	G	G	C	G	G	G	C	T	G	G	G	A	C	G	C	T	G	G	C	G	A
13	TAP/TAS	A	T	A	G	T	C	C	A	T	A	G	C	G	T	G	C	T	G	G	G	G	C	G	C	T	G	G	C	G	A
14	V23B	G	T	A	G	C	T	C	G	G	G	G	C	G	G	G	C	C	G	G	G	G	C	G	C	C	G	G	A	G	G
15	XMS	G	T	A	G	C	T	C	G	G	G	G	C	G	G	G	C	C	G	G	G	G	C	G	C	C	G	G	A	G	G
16	YFC3	G	T	A	G	C	T	C	G	G	G	G	C	G	G	G	T	C	G	G	G	G	C	G	C	T	G	A	A	G	G
	Gene region				gp97 - gp23						gp83								gp28											DNA ligase - gp39
	SNP position	41036	41189	41398	41709	41752	41805	41826	50338	50355	50747	51036	51178	51306	76498	76569	76714	76870	76985	77020	77335	77424	77776	77777	77796	77889	78088	78147	109063	109382	109537	109836
	Isolate
1	X2B	C	A	C	G	G	G	A	C	T	C	T	A	A	C	C	A	C	A	A	G	T	G	A	T	C	C	T	T	C	G	A
2	22A	C	G	C	G	G	G	A	C	T	C	T	A	A	C	C	G	C	G	C	G	T	G	A	C	C	C	T	T	C	G	G
3	46P	C	G	C	G	G	G	A	C	T	C	T	A	A	C	C	G	C	G	C	G	T	G	A	C	C	C	T	T	C	G	G
4	AP371	C	G	C	G	G	G	A	C	T	C	T	A	A	C	C	G	C	G	C	G	T	G	A	C	C	C	T	T	C	G	G
5	B36	C	A	C	G	G	G	A	C	T	C	T	A	A	C	C	G	C	G	C	G	C	G	A	C	C	C	T	T	C	G	G
6	Dug42	C	A	C	G	A	G	A	C	T	C	T	A	A	C	C	G	C	G	A	G	T	G	C	C	C	C	T	T	C	G	G
7	FJ01	C	A	C	G	G	G	A	T	C	C	C	A	A	C	C	G	C	G	C	G	T	G	C	C	C	C	C	T	C	T	G
8	I	C	A	C	G	G	G	A	C	C	C	C	A	A	C	C	G	C	G	C	G	T	A	C	C	C	C	C	G	C	G	G
9	MSA	*	*	*	*	*	*	*	C	C	C	C	A	G	T	C	G	C	G	C	A	T	G	C	C	C	A	C	G	C	G	G
10	PNG	C	A	C	G	G	G	A	C	C	C	C	G	A	C	C	G	A	G	C	G	T	G	C	C	C	C	C	G	C	G	G
11	S2A	C	A	C	A	G	A	A	C	T	C	T	A	A	C	T	G	C	G	C	G	C	G	A	C	C	C	T	T	C	G	G
12	SEY	C	A	C	G	G	G	G	C	C	C	C	G	A	C	C	G	C	G	C	G	T	G	*	*	*	*	*	G	C	T	G
13	TAP/TAS	C	A	C	G	G	G	A	C	C	C	C	A	A	C	C	G	C	G	C	G	C	G	C	C	C	C	C	G	C	T	G
14	V23B	T	A	T	G	G	G	A	C	T	C	T	A	A	C	C	G	C	G	C	G	T	G	A	C	T	C	T	T	T	G	G
15	XMS	T	A	T	G	G	G	A	C	T	C	T	A	A	C	C	G	C	G	C	G	T	G	A	C	T	C	T	T	T	G	G
16	YFC3	C	A	C	G	G	G	A	C	T	C	T	A	A	C	T	G	C	G	C	G	C	G	A	T	C	C	T	T	C	G	A
	Gene region				hypothetical protein (114000_location)
	SNP position	110761	110883	110897	110984	111043	111118	111169	111190	111211	111219	111378	111624
	Isolate
1	X2B	A	C	C	T	A	T	G	G	A	G	C	A
2	22A	G	C	C	T	A	T	G	G	A	G	C	A
3	46P	G	C	C	T	A	T	G	G	A	G	C	A
4	AP371	G	C	C	T	A	T	G	G	A	G	C	A
5	B36	G	C	C	T	A	T	G	G	A	G	C	A
6	Dug42	G	C	C	T	A	T	G	G	A	G	C	A
7	FJ01	G	C	C	T	A	T	G	A	G	G	T	G
8	I	G	C	C	G	G	G	G	G	G	A	T	G
9	MSA	G	C	T	T	G	T	A	G	G	G	C	A
10	PNG	G	C	C	T	A	T	G	G	A	G	T	G
11	S2A	G	T	C	T	A	T	G	G	A	G	C	A
12	SEY	G	C	C	T	A	T	G	G	A	G	T	G
13	TAP/TAS	G	C	C	T	A	T	G	G	A	G	T	G
14	V23B	G	C	C	T	A	T	G	G	A	G	C	A
15	XMS	G	C	C	T	A	T	G	G	A	G	C	A
16	YFC3	A	C	C	T	A	T	G	G	A	G	C	A
	*Not amplified
